# Supplementary material for: Singular effect of linkage on long-term genetic gain in Fisher’s infinitesimal model
Source: PNAS Nexus. 2024 Jul 26;3(8):pgae314. doi: 10.1093/pnasnexus/pgae314 (PMC11316219; doi:10.1093/pnasnexus/pgae314)
Supplement: pgae314_Supplementary_Data [file pgae314_supplementary_data.zip]

Archive with 3 entries (3 files):
- PNASNEXUS-PNASNEXUS-2024-00309RR-s01.txt
- PNASNEXUS-PNASNEXUS-2024-00309RR-s02.txt
- PNASNEXUS-PNASNEXUS-2024-00309RR-s05.pdf
